# Supplementary material for: US homicide rates increase when resources are scarce and unequally distributed
Source: Evol Hum Sci. 2023 Dec 11;6:e3. doi: 10.1017/ehs.2023.31 (PMC10955375; doi:10.1017/ehs.2023.31)
Supplement: McCool and Codding supplementary material 2 — McCool and Codding supplementary material [file S2513843X23000312sup002.csv]

	year	state	homicide_rate	gini_index	poverty_prop
1	1990	AL	11.6	0.457	0.192
2	2000	AL	7.4	0.4539	0.133
3	2005	AL	8.2	0.4728	0.169
4	2006	AL	8.3	0.47	0.166
5	2007	AL	8.9	0.47	0.169
6	2008	AL	7.5	0.47	0.157
7	2009	AL	6.8	0.47	0.166
8	2010	AL	5.7	0.47	0.1903
9	2011	AL	6.2	0.47	0.1904
10	2012	AL	7.1	0.47	0.1896
11	2013	AL	7.2	0.48	0.1873
12	2014	AL	5.7	0.48	0.1925
13	2015	AL	7.2	0.4811	0.185
14	2016	AL	8.4	0.4847	0.1709
15	2017	AL	8.6	0.4768	0.1689
16	2018	AL	7.8	0.4859	0.118
17	2019	AL	7.9	0.4741	0.105
18	2020	AL	9.6	0.4777	0.114
19	1990	AK	7.5	0.398	0.114
20	2000	AK	4.3	0.4019	0.075
21	2005	AK	4.8	0.4236	0.108
22	2006	AK	5.4	0.42	0.109
23	2007	AK	6.3	0.41	0.089
24	2008	AK	3.9	0.4	0.084
25	2009	AK	3.1	0.4	0.117
26	2010	AK	4.3	0.42	0.0994
27	2011	AK	4.1	0.41	0.1046
28	2012	AK	4.1	0.42	0.1012
29	2013	AK	4.6	0.41	0.0933
30	2014	AK	5.6	0.42	0.1123
31	2015	AK	8	0.4322	0.1034
32	2016	AK	7	0.4081	0.0989
33	2017	AK	8.4	0.4241	0.1111
34	2018	AK	6.4	0.4322	0.131
35	2019	AK	9.4	0.4376	0.102
36	2020	AK	6.7	0.423	0.133
37	1990	AZ	7.7	0.437	0.137
38	2000	AZ	7	0.4469	0.117
39	2005	AZ	7.5	0.4487	0.144
40	2006	AZ	8.6	0.45	0.142
41	2007	AZ	8.6	0.45	0.142
42	2008	AZ	7.1	0.45	0.147
43	2009	AZ	5.8	0.45	0.212
44	2010	AZ	6.4	0.46	0.1744
45	2011	AZ	6.1	0.46	0.1899
46	2012	AZ	5.5	0.46	0.1866
47	2013	AZ	5.4	0.47	0.1863
48	2014	AZ	4.6	0.47	0.1824
49	2015	AZ	4.5	0.4702	0.1737
50	2016	AZ	5.6	0.4713	0.1636
51	2017	AZ	6	0.4668	0.1486
52	2018	AZ	5.4	0.4613	0.128
53	2019	AZ	5.4	0.4591	0.099
54	2020	AZ	6.9	0.4661	0.108
55	1990	AR	10.3	0.45	0.196
56	2000	AR	6.3	0.4394	0.165
57	2005	AR	6.8	0.4485	0.172
58	2006	AR	7.3	0.46	0.173
59	2007	AR	7	0.46	0.179
60	2008	AR	5.8	0.46	0.173
61	2009	AR	6.2	0.46	0.189
62	2010	AR	4.6	0.46	0.1884
63	2011	AR	5.4	0.47	0.1946
64	2012	AR	5.9	0.46	0.1983
65	2013	AR	5.3	0.47	0.1968
66	2014	AR	5.9	0.47	0.1887
67	2015	AR	6.3	0.4773	0.1907
68	2016	AR	7.3	0.4719	0.1722
69	2017	AR	8.3	0.4725	0.164
70	2018	AR	7.4	0.4845	0.159
71	2019	AR	7.8	0.475	0.141
72	2020	AR	10.6	0.4792	0.142
73	1990	CA	11.9	0.44	0.139
74	2000	CA	6.1	0.4655	0.124
75	2005	CA	6.9	0.4697	0.133
76	2006	CA	6.8	0.47	0.131
77	2007	CA	6.2	0.47	0.124
78	2008	CA	5.8	0.47	0.133
79	2009	CA	5.3	0.47	0.153
80	2010	CA	4.8	0.47	0.158
81	2011	CA	4.8	0.48	0.1656
82	2012	CA	5	0.48	0.1696
83	2013	CA	4.5	0.49	0.1684
84	2014	CA	4.4	0.49	0.1645
85	2015	CA	4.8	0.4876	0.1534
86	2016	CA	4.9	0.4899	0.1435
87	2017	CA	4.6	0.4866	0.133
88	2018	CA	4.4	0.4912	0.119
89	2019	CA	4.3	0.4866	0.101
90	2020	CA	5.6	0.4874	0.11
91	1990	CO	4.2	0.423	0.137
92	2000	CO	3.1	0.4295	0.096
93	2005	CO	3.7	0.4449	0.109
94	2006	CO	3.6	0.45	0.12
95	2007	CO	3.2	0.45	0.12
96	2008	CO	3.3	0.46	0.114
97	2009	CO	3.2	0.45	0.123
98	2010	CO	2.6	0.46	0.1337
99	2011	CO	3	0.46	0.1348
100	2012	CO	2.9	0.46	0.1371
101	2013	CO	3.3	0.46	0.1296
102	2014	CO	2.8	0.46	0.1204
103	2015	CO	3.2	0.458	0.1149
104	2016	CO	3.4	0.4586	0.1105
105	2017	CO	4	0.4553	0.1029
106	2018	CO	3.8	0.4561	0.091
107	2019	CO	4	0.4548	0.093
108	2020	CO	5.1	0.4565	0.095
109	1990	CT	5.1	0.435	0.06
110	2000	CT	2.9	0.4679	0.076
111	2005	CT	3	0.4807	0.083
112	2006	CT	3.9	0.48	0.083
113	2007	CT	3.2	0.48	0.079
114	2008	CT	3.8	0.49	0.093
115	2009	CT	3	0.48	0.084
116	2010	CT	3.7	0.49	0.101
117	2011	CT	3.6	0.49	0.1088
118	2012	CT	3.3	0.49	0.1069
119	2013	CT	2.5	0.5	0.1073
120	2014	CT	2.5	0.5	0.1075
121	2015	CT	3.2	0.4916	0.1054
122	2016	CT	2.2	0.4945	0.0977
123	2017	CT	2.9	0.4943	0.0959
124	2018	CT	2.4	0.5014	0.102
125	2019	CT	3	0.5024	0.083
126	2020	CT	3.9	0.4965	0.112
127	1990	DE	5	0.405	0.069
128	2000	DE	3.2	0.4244	0.083
129	2005	DE	4.4	0.5448	0.103
130	2006	DE	4.9	0.43	0.111
131	2007	DE	4.5	0.44	0.105
132	2008	DE	6.5	0.45	0.1
133	2009	DE	4.6	0.43	0.123
134	2010	DE	5.7	0.44	0.1183
135	2011	DE	5.3	0.44	0.1188
136	2012	DE	6.1	0.44	0.1205
137	2013	DE	4.4	0.45	0.1237
138	2014	DE	5.3	0.45	0.1248
139	2015	DE	6.6	0.4523	0.1243
140	2016	DE	6.1	0.4522	0.1167
141	2017	DE	5.3	0.4811	0.1358
142	2018	DE	4.8	0.4587	0.074
143	2019	DE	4.8	0.4509	0.065
144	2020	DE	7.4	0.4568	0.105
162	1990	FL	10.7	0.45	0.144
163	2000	FL	5.6	0.4583	0.11
164	2005	FL	5	0.4675	0.128
165	2006	FL	6.2	0.47	0.126
166	2007	FL	6.6	0.47	0.121
167	2008	FL	6.4	0.47	0.132
168	2009	FL	5.5	0.47	0.146
169	2010	FL	5.2	0.47	0.1653
170	2011	FL	5.2	0.48	0.1701
171	2012	FL	5.2	0.48	0.1712
172	2013	FL	5	0.48	0.1701
173	2014	FL	4.9	0.48	0.165
174	2015	FL	5.1	0.4872	0.157
175	2016	FL	5.4	0.4852	0.1473
176	2017	FL	5	0.4859	0.1405
177	2018	FL	5.2	0.4887	0.137
178	2019	FL	5.2	0.4808	0.115
179	2020	FL	5.9	0.4856	0.132
180	1990	GA	11.8	0.446	0.158
181	2000	GA	8	0.4501	0.121
182	2005	GA	6.2	0.46	0.145
183	2006	GA	6.5	0.46	0.1467
184	2007	GA	7.5	0.46	0.143
185	2008	GA	6.6	0.47	0.147
186	2009	GA	5.8	0.47	0.184
187	2010	GA	5.7	0.47	0.1788
188	2011	GA	5.6	0.48	0.1914
189	2012	GA	5.9	0.48	0.1915
190	2013	GA	5.6	0.48	0.1897
191	2014	GA	6	0.48	0.183
192	2015	GA	6.1	0.4801	0.1705
193	2016	GA	6.6	0.4813	0.1597
194	2017	GA	6.5	0.483	0.1495
195	2018	GA	6.2	0.4822	0.148
196	2019	GA	5.7	0.4795	0.121
197	2020	GA	8.8	0.4814	0.132
198	1990	HI	4	0.41	0.11
199	2000	HI	2.9	0.427	0.089
200	2005	HI	1.9	0.4201	0.099
201	2006	HI	1.6	0.44	0.093
202	2007	HI	1.9	0.42	0.08
203	2008	HI	2	0.43	0.091
204	2009	HI	1.8	0.43	0.125
205	2010	HI	1.8	0.43	0.1072
206	2011	HI	1.5	0.43	0.1205
207	2012	HI	1.5	0.43	0.1159
208	2013	HI	2.3	0.44	0.1085
209	2014	HI	1.4	0.43	0.1136
210	2015	HI	1.3	0.4346	0.1061
211	2016	HI	2.4	0.442	0.0933
212	2017	HI	2.7	0.4455	0.0955
213	2018	HI	2.8	0.445	0.092
214	2019	HI	2.6	0.4397	0.084
215	2020	HI	2.9	0.4414	0.109
216	1990	ID	2.7	0.418	0.149
217	2000	ID	1.2	0.4039	0.124
218	2005	ID	2.4	0.4225	0.134
219	2006	ID	2.4	0.42	0.126
220	2007	ID	3.3	0.44	0.121
221	2008	ID	1.5	0.42	0.126
222	2009	ID	1.6	0.42	0.137
223	2010	ID	1.4	0.43	0.1571
224	2011	ID	2.2	0.43	0.1645
225	2012	ID	1.9	0.43	0.1587
226	2013	ID	1.8	0.44	0.1558
227	2014	ID	2	0.45	0.1485
228	2015	ID	1.9	0.4525	0.1514
229	2016	ID	2.9	0.4503	0.1437
230	2017	ID	2.4	0.4478	0.1283
231	2018	ID	1.9	0.4454	0.115
232	2019	ID	1.6	0.4337	0.071
233	2020	ID	2.2	0.4422	0.092
234	1990	IL	10.3	0.44	0.137
235	2000	IL	7.2	0.4539	0.106
236	2005	IL	6	0.4608	0.12
237	2006	IL	6.1	0.46	0.123
238	2007	IL	5.9	0.47	0.119
239	2008	IL	6.1	0.47	0.122
240	2009	IL	6	0.47	0.132
241	2010	IL	5.5	0.47	0.1381
242	2011	IL	6.1	0.47	0.1496
243	2012	IL	6	0.47	0.1472
244	2013	IL	5.6	0.48	0.1467
245	2014	IL	5.4	0.48	0.1435
246	2015	IL	5.9	0.4817	0.1356
247	2016	IL	8.3	0.481	0.1297
248	2017	IL	7.7	0.4818	0.1255
249	2018	IL	7.1	0.4852	0.103
250	2019	IL	6.7	0.48	0.093
251	2020	IL	9.1	0.4801	0.08
252	1990	IN	6.2	0.411	0.13
253	2000	IN	5.8	0.4149	0.085
254	2005	IN	5.7	0.4289	0.122
255	2006	IN	5.7	0.43	0.127
256	2007	IN	5.5	0.43	0.123
257	2008	IN	5	0.44	0.131
258	2009	IN	4.9	0.43	0.161
259	2010	IN	4.1	0.44	0.153
260	2011	IN	4.7	0.45	0.16
261	2012	IN	4.7	0.44	0.1561
262	2013	IN	5.4	0.46	0.1594
263	2014	IN	5	0.45	0.1524
264	2015	IN	5.6	0.4519	0.1454
265	2016	IN	6.5	0.4527	0.1409
266	2017	IN	6.2	0.4497	0.1348
267	2018	IN	6.2	0.4511	0.116
268	2019	IN	5.5	0.4584	0.101
269	2020	IN	7.5	0.4502	0.12
270	1990	IA	1.9	0.41	0.104
271	2000	IA	1.6	0.4201	0.083
272	2005	IA	1.3	0.4187	0.108
273	2006	IA	1.8	0.42	0.11
274	2007	IA	1.3	0.43	0.11
275	2008	IA	2.6	0.43	0.115
276	2009	IA	1.3	0.43	0.107
277	2010	IA	1.2	0.43	0.1256
278	2011	IA	1.4	0.43	0.1278
279	2012	IA	1.6	0.43	0.1269
280	2013	IA	1.3	0.44	0.1267
281	2014	IA	1.9	0.44	0.1224
282	2015	IA	2.3	0.4393	0.1216
283	2016	IA	2.3	0.4451	0.1176
284	2017	IA	3.1	0.4381	0.1073
285	2018	IA	2.2	0.4413	0.089
286	2019	IA	2.2	0.4422	0.095
287	2020	IA	3.5	0.4405	0.09
288	1990	KS	4	0.425	0.103
289	2000	KS	6.3	0.4174	0.081
290	2005	KS	3.7	0.4392	0.117
291	2006	KS	4.5	0.44	0.124
292	2007	KS	3.8	0.44	0.112
293	2008	KS	4	0.44	0.113
294	2009	KS	4.4	0.44	0.137
295	2010	KS	3.4	0.45	0.136
296	2011	KS	3.9	0.44	0.1376
297	2012	KS	2.9	0.45	0.1398
298	2013	KS	4	0.46	0.1399
299	2014	KS	3.2	0.46	0.1356
300	2015	KS	4.3	0.4596	0.1303
301	2016	KS	4.5	0.455	0.1212
302	2017	KS	4.6	0.4539	0.119
303	2018	KS	4.2	0.4633	0.075
304	2019	KS	3.3	0.45	0.095
305	2020	KS	3.4	0.4561	0.091
306	1990	KY	7.2	0.457	0.173
307	2000	KY	4.8	0.4471	0.126
308	2005	KY	4.6	0.4555	0.169
309	2006	KY	4.1	0.46	0.17
310	2007	KY	4.9	0.47	0.173
311	2008	KY	4.7	0.47	0.173
312	2009	KY	4.3	0.46	0.17
313	2010	KY	4.3	0.47	0.1898
314	2011	KY	3.5	0.47	0.1914
315	2012	KY	4.6	0.47	0.1938
316	2013	KY	3.9	0.47	0.1877
317	2014	KY	3.7	0.47	0.1912
318	2015	KY	4.9	0.4781	0.1851
319	2016	KY	6	0.4813	0.1847
320	2017	KY	5.9	0.4784	0.1724
321	2018	KY	5.6	0.4787	0.157
322	2019	KY	5.1	0.4764	0.136
323	2020	KY	7.2	0.4776	0.139
324	1990	LA	17.2	0.477	0.236
325	2000	LA	12.5	0.4809	0.173
326	2005	LA	10	0.4774	0.202
327	2006	LA	12.9	0.48	0.19
328	2007	LA	14.6	0.48	0.186
329	2008	LA	12.3	0.48	0.173
330	2009	LA	11.8	0.47	0.143
331	2010	LA	11	0.48	0.1869
332	2011	LA	11.1	0.48	0.2043
333	2012	LA	10.6	0.49	0.1995
334	2013	LA	10.7	0.49	0.1976
335	2014	LA	10.2	0.49	0.1984
336	2015	LA	10.5	0.4909	0.196
337	2016	LA	11.8	0.499	0.202
338	2017	LA	12.3	0.4935	0.1975
339	2018	LA	11.4	0.4936	0.19
340	2019	LA	11.7	0.4978	0.179
341	2020	LA	15.8	0.4991	0.154
342	1990	ME	2.4	0.408	0.131
343	2000	ME	1.2	0.4312	0.101
344	2005	ME	1.4	0.4367	0.123
345	2006	ME	1.7	0.43	0.129
346	2007	ME	1.5	0.44	0.12
347	2008	ME	2.4	0.44	0.123
348	2009	ME	2	0.43	0.114
349	2010	ME	1.8	0.44	0.1293
350	2011	ME	2	0.45	0.1413
351	2012	ME	2	0.45	0.1467
352	2013	ME	1.8	0.45	0.1396
353	2014	ME	1.6	0.46	0.1413
354	2015	ME	1.7	0.4523	0.1335
355	2016	ME	1.5	0.4519	0.1248
356	2017	ME	1.7	0.4526	0.1107
357	2018	ME	1.7	0.4516	0.116
358	2019	ME	1.6	0.449	0.104
359	2020	ME	1.6	0.4493	0.08
360	1990	MD	11.5	0.41	0.099
361	2000	MD	8.1	0.4318	0.072
362	2005	MD	9.9	0.4402	0.083
363	2006	MD	9.7	0.43	0.078
364	2007	MD	9.9	0.44	0.083
365	2008	MD	8.8	0.44	0.081
366	2009	MD	7.7	0.45	0.096
367	2010	MD	7.4	0.44	0.0987
368	2011	MD	6.8	0.45	0.1006
369	2012	MD	6.3	0.45	0.1028
370	2013	MD	6.5	0.46	0.1012
371	2014	MD	6.1	0.45	0.1011
372	2015	MD	9	0.4524	0.0973
373	2016	MD	8.9	0.4499	0.0966
374	2017	MD	9.3	0.453	0.0928
375	2018	MD	8.1	0.4543	0.08
376	2019	MD	9	0.4558	0.07
377	2020	MD	9.1	0.4526	0.092
378	1990	MA	4	0.428	0.107
379	2000	MA	2	0.4606	0.097
380	2005	MA	2.8	0.4643	0.103
381	2006	MA	2.9	0.46	0.099
382	2007	MA	2.9	0.47	0.099
383	2008	MA	2.6	0.47	0.1
384	2009	MA	2.6	0.47	0.108
385	2010	MA	3.3	0.48	0.1145
386	2011	MA	2.8	0.48	0.116
387	2012	MA	1.8	0.48	0.1189
388	2013	MA	2.1	0.48	0.1193
389	2014	MA	2	0.49	0.1163
390	2015	MA	1.9	0.4848	0.1147
391	2016	MA	2	0.4786	0.1044
392	2017	MA	2.5	0.4851	0.1045
393	2018	MA	2	0.4875	0.087
394	2019	MA	2.2	0.4803	0.075
395	2020	MA	2.3	0.4826	0.084
396	1990	MI	10.4	0.429	0.143
397	2000	MI	6.7	0.4402	0.098
398	2005	MI	6.2	0.4472	0.131
399	2006	MI	7.1	0.44	0.135
400	2007	MI	6.6	0.45	0.14
401	2008	MI	5.5	0.45	0.144
402	2009	MI	6.2	0.45	0.14
403	2010	MI	5.9	0.45	0.1676
404	2011	MI	6.2	0.46	0.1754
405	2012	MI	7.1	0.46	0.1744
406	2013	MI	6.3	0.46	0.1705
407	2014	MI	5.5	0.46	0.162
408	2015	MI	5.9	0.4667	0.1577
409	2016	MI	6.2	0.4695	0.1496
410	2017	MI	5.7	0.4671	0.1416
411	2018	MI	5.6	0.4679	0.105
412	2019	MI	5.8	0.4634	0.102
413	2020	MI	7.6	0.4655	0.111
414	1990	MN	2.7	0.416	0.12
415	2000	MN	3.1	0.415	0.056
416	2005	MN	2.2	0.4295	0.092
417	2006	MN	2.4	0.43	0.098
418	2007	MN	2.2	0.44	0.095
419	2008	MN	2.1	0.45	0.096
420	2009	MN	1.4	0.44	0.111
421	2010	MN	1.8	0.44	0.1155
422	2011	MN	1.4	0.44	0.1191
423	2012	MN	1.8	0.44	0.1138
424	2013	MN	2.1	0.45	0.1119
425	2014	MN	1.6	0.45	0.1146
426	2015	MN	2.4	0.4492	0.1018
427	2016	MN	1.8	0.4496	0.0988
428	2017	MN	2	0.4516	0.0949
429	2018	MN	1.9	0.4536	0.079
430	2019	MN	2.3	0.4434	0.057
431	2020	MN	3.4	0.4491	0.084
432	1990	MS	12.2	0.473	0.257
433	2000	MS	9	0.4484	0.15
434	2005	MS	7.4	0.4686	0.21
435	2006	MS	7.9	0.47	0.211
436	2007	MS	6.9	0.48	0.206
437	2008	MS	8	0.48	0.212
438	2009	MS	6.6	0.47	0.231
439	2010	MS	6.9	0.47	0.2239
440	2011	MS	7.8	0.47	0.2255
441	2012	MS	7.1	0.49	0.2415
442	2013	MS	7.3	0.48	0.2405
443	2014	MS	8.7	0.48	0.2152
444	2015	MS	8.5	0.4759	0.22
445	2016	MS	7.9	0.4828	0.2084
446	2017	MS	6.4	0.479	0.1977
447	2018	MS	7.2	0.4828	0.196
448	2019	MS	10	0.4896	0.192
449	2020	MS	10.6	0.4838	0.175
450	1990	MO	8.8	0.438	0.134
451	2000	MO	6.2	0.4369	0.092
452	2005	MO	6.9	0.4457	0.136
453	2006	MO	6.3	0.45	0.136
454	2007	MO	6.2	0.45	0.13
455	2008	MO	7.7	0.45	0.134
456	2009	MO	6.5	0.45	0.155
457	2010	MO	7	0.46	0.1527
458	2011	MO	6.1	0.46	0.1578
459	2012	MO	6.5	0.46	0.1623
460	2013	MO	6.1	0.46	0.1589
461	2014	MO	6.7	0.46	0.1546
462	2015	MO	8.3	0.4634	0.1483
463	2016	MO	8.8	0.4646	0.1399
464	2017	MO	9.8	0.4618	0.1342
465	2018	MO	9.8	0.4657	0.124
466	2019	MO	9.4	0.4633	0.094
467	2020	MO	11.8	0.4634	0.106
468	1990	MT	4.9	0.425	0.163
469	2000	MT	2.2	0.4525	0.142
470	2005	MT	1.9	0.4382	0.146
471	2006	MT	3.5	0.43	0.136
472	2007	MT	2.8	0.44	0.141
473	2008	MT	4.1	0.45	0.148
474	2009	MT	3.3	0.43	0.135
475	2010	MT	2.5	0.44	0.1462
476	2011	MT	2.9	0.44	0.1479
477	2012	MT	2.9	0.45	0.1552
478	2013	MT	2.3	0.46	0.1652
479	2014	MT	3.7	0.45	0.1543
480	2015	MT	3.7	0.4623	0.1462
481	2016	MT	3.6	0.4667	0.1332
482	2017	MT	3.9	0.4539	0.1247
483	2018	MT	3.5	0.4535	0.103
484	2019	MT	3	0.4597	0.097
485	2020	MT	5	0.4611	0.11
486	1990	NE	2.7	0.415	0.103
487	2000	NE	3.7	0.4349	0.087
488	2005	NE	2.5	0.4268	0.11
489	2006	NE	2.9	0.43	0.115
490	2007	NE	4	0.43	0.112
491	2008	NE	3.9	0.43	0.108
492	2009	NE	2.3	0.44	0.099
493	2010	NE	3	0.43	0.1294
494	2011	NE	3.7	0.45	0.1312
495	2012	NE	2.8	0.43	0.1299
496	2013	NE	3	0.44	0.1319
497	2014	NE	2.8	0.44	0.1243
498	2015	NE	3.3	0.4473	0.1255
499	2016	NE	2.6	0.4477	0.1142
500	2017	NE	2.2	0.4391	0.1077
501	2018	NE	2.3	0.4488	0.105
502	2019	NE	2.3	0.44	0.087
503	2020	NE	3.6	0.4432	0.083
504	1990	NV	9.7	0.417	0.098
505	2000	NV	6.5	0.4342	0.087
506	2005	NV	8.5	0.4368	0.111
507	2006	NV	9.1	0.43	0.103
508	2007	NV	7.5	0.44	0.107
509	2008	NV	6.3	0.43	0.113
510	2009	NV	5.9	0.43	0.13
511	2010	NV	5.8	0.45	0.1493
512	2011	NV	5.1	0.45	0.159
513	2012	NV	4.5	0.45	0.1644
514	2013	NV	5.8	0.45	0.1576
515	2014	NV	6	0.44	0.1524
516	2015	NV	6.2	0.4548	0.1467
517	2016	NV	7.8	0.4577	0.1379
518	2017	NV	8.9	0.4606	0.13
519	2018	NV	6.7	0.469	0.13
520	2019	NV	4.7	0.471	0.104
521	2020	NV	5.7	0.4638	0.129
522	1990	NH	1.9	0.387	0.063
523	2000	NH	1.8	0.4044	0.046
524	2005	NH	1.5	0.41	0.076
525	2006	NH	1	0.42	0.08
526	2007	NH	0.9	0.42	0.071
527	2008	NH	1.1	0.42	0.076
528	2009	NH	0.8	0.43	0.078
529	2010	NH	1	0.43	0.0829
530	2011	NH	1.2	0.43	0.0881
531	2012	NH	1.1	0.43	0.1004
532	2013	NH	1.6	0.44	0.087
533	2014	NH	1.2	0.44	0.0916
534	2015	NH	1.1	0.4347	0.0823
535	2016	NH	1.4	0.4304	0.073
536	2017	NH	1	0.4386	0.077
537	2018	NH	1.6	0.453	0.061
538	2019	NH	2.4	0.4406	0.037
539	2020	NH	0.9	0.4404	0.062
540	1990	NJ	5.6	0.43	0.092
541	2000	NJ	3.4	0.4521	0.073
542	2005	NJ	4.8	0.4616	0.087
543	2006	NJ	4.9	0.46	0.087
544	2007	NJ	4.4	0.46	0.086
545	2008	NJ	4.3	0.46	0.087
546	2009	NJ	3.7	0.47	0.093
547	2010	NJ	4.2	0.46	0.1026
548	2011	NJ	4.3	0.47	0.1038
549	2012	NJ	4.4	0.47	0.1076
550	2013	NJ	4.5	0.48	0.1145
551	2014	NJ	3.9	0.48	0.111
552	2015	NJ	4.1	0.4832	0.1077
553	2016	NJ	4.2	0.4813	0.1044
554	2017	NJ	3.6	0.4794	0.0999
555	2018	NJ	3.2	0.4836	0.082
556	2019	NJ	3	0.4782	0.063
557	2020	NJ	3.7	0.4788	0.082
558	1990	NM	9.2	0.445	0.209
559	2000	NM	7.4	0.4541	0.174
560	2005	NM	7.5	0.4628	0.184
561	2006	NM	6.9	0.46	0.185
562	2007	NM	9.3	0.46	0.181
563	2008	NM	8.1	0.46	0.171
564	2009	NM	9.9	0.45	0.193
565	2010	NM	6.8	0.46	0.2044
566	2011	NM	7.6	0.48	0.2154
567	2012	NM	5.6	0.47	0.2085
568	2013	NM	5.9	0.48	0.2193
569	2014	NM	4.8	0.48	0.2132
570	2015	NM	5.6	0.4795	0.2044
571	2016	NM	6.7	0.4769	0.1983
572	2017	NM	6.9	0.4776	0.1965
573	2018	NM	7.3	0.4891	0.166
574	2019	NM	8.8	0.4768	0.153
575	2020	NM	7.8	0.4742	0.165
576	1990	NY	14.5	0.467	0.143
577	2000	NY	5	0.4845	0.138
578	2005	NY	4.5	0.496	0.139
579	2006	NY	4.8	0.5	0.142
580	2007	NY	4.2	0.5	0.137
581	2008	NY	4.3	0.5	0.136
582	2009	NY	4	0.5	0.158
583	2010	NY	4.5	0.5	0.1494
584	2011	NY	3.9	0.5	0.1597
585	2012	NY	3.5	0.5	0.1587
586	2013	NY	3.3	0.51	0.1597
587	2014	NY	3.1	0.51	0.1593
588	2015	NY	3.1	0.5138	0.154
589	2016	NY	3.2	0.5129	0.1473
590	2017	NY	2.8	0.5157	0.1408
591	2018	NY	2.9	0.513	0.111
592	2019	NY	2.9	0.5149	0.125
593	2020	NY	4.2	0.5127	0.118
594	1990	NC	10.7	0.43	0.13
595	2000	NC	7	0.4514	0.124
596	2005	NC	6.7	0.4583	0.149
597	2006	NC	6.1	0.46	0.147
598	2007	NC	6.4	0.47	0.143
599	2008	NC	6.5	0.46	0.146
600	2009	NC	5.2	0.46	0.169
601	2010	NC	5	0.46	0.1749
602	2011	NC	5.2	0.47	0.1787
603	2012	NC	4.9	0.47	0.1803
604	2013	NC	4.7	0.48	0.1789
605	2014	NC	5	0.47	0.1722
606	2015	NC	5.2	0.4776	0.1642
607	2016	NC	6.7	0.478	0.1539
608	2017	NC	6.1	0.4763	0.147
609	2018	NC	5.5	0.4782	0.131
610	2019	NC	6.2	0.4743	0.127
611	2020	NC	8	0.4759	0.137
612	1990	ND	0.8	0.415	0.137
613	2000	ND	0.6	0.434	0.102
614	2005	ND	1.9	0.4311	0.116
615	2006	ND	2.2	0.43	0.114
616	2007	ND	2.7	0.44	0.121
617	2008	ND	1.7	0.45	0.12
618	2009	ND	1.9	0.45	0.109
619	2010	ND	1.5	0.43	0.1303
620	2011	ND	3.5	0.44	0.1225
621	2012	ND	3.6	0.46	0.1122
622	2013	ND	2.2	0.46	0.118
623	2014	ND	3.1	0.47	0.1155
624	2015	ND	2.8	0.4664	0.1096
625	2016	ND	2.1	0.4533	0.1072
626	2017	ND	1.3	0.4546	0.1032
627	2018	ND	2.4	0.4427	0.097
628	2019	ND	3.3	0.4558	0.081
629	2020	ND	4.2	0.4508	0.107
630	1990	OH	6.1	0.426	0.115
631	2000	OH	3.7	0.4322	0.1
632	2005	OH	5.1	0.4398	0.13
633	2006	OH	4.9	0.45	0.133
634	2007	OH	4.6	0.45	0.131
635	2008	OH	4.8	0.45	0.134
636	2009	OH	4.6	0.45	0.133
637	2010	OH	4.2	0.45	0.1585
638	2011	OH	4.3	0.46	0.1643
639	2012	OH	4.1	0.46	0.1625
640	2013	OH	4.1	0.47	0.1597
641	2014	OH	4	0.46	0.1584
642	2015	OH	4.5	0.4637	0.1482
643	2016	OH	5.9	0.468	0.1458
644	2017	OH	6.4	0.4642	0.1397
645	2018	OH	5.1	0.4667	0.119
646	2019	OH	5	0.4651	0.124
647	2020	OH	7	0.4646	0.127
648	1990	OK	8	0.447	0.156
649	2000	OK	5.3	0.4405	0.148
650	2005	OK	5.3	0.4563	0.164
651	2006	OK	5.9	0.46	0.17
652	2007	OK	6.2	0.46	0.159
653	2008	OK	5.9	0.46	0.159
654	2009	OK	6.3	0.46	0.129
655	2010	OK	5.2	0.45	0.1691
656	2011	OK	5.6	0.46	0.1721
657	2012	OK	5.8	0.46	0.1723
658	2013	OK	5.1	0.46	0.1678
659	2014	OK	4.6	0.47	0.1659
660	2015	OK	6.1	0.4702	0.1609
661	2016	OK	6.3	0.4645	0.1629
662	2017	OK	6.2	0.4658	0.1583
663	2018	OK	5.5	0.4687	0.134
664	2019	OK	6.9	0.4739	0.108
665	2020	OK	7.4	0.4673	0.155
666	1990	OR	3.8	0.422	0.092
667	2000	OR	2	0.438	0.107
668	2005	OR	2.2	0.4512	0.141
669	2006	OR	2.4	0.44	0.133
670	2007	OR	2	0.44	0.129
671	2008	OR	2.3	0.45	0.136
672	2009	OR	2.3	0.44	0.134
673	2010	OR	2.5	0.45	0.1584
674	2011	OR	2.2	0.46	0.1746
675	2012	OR	2.3	0.46	0.1721
676	2013	OR	2.1	0.46	0.1667
677	2014	OR	2.1	0.46	0.1655
678	2015	OR	2.7	0.4622	0.1536
679	2016	OR	2.8	0.4583	0.1335
680	2017	OR	2.5	0.4593	0.1324
681	2018	OR	2.1	0.4582	0.097
682	2019	OR	2.8	0.45	0.081
683	2020	OR	2.9	0.4579	0.094
684	1990	PA	6.7	0.382	0.11
685	2000	PA	4.9	0.4407	0.086
686	2005	PA	6.1	0.4533	0.119
687	2006	PA	6	0.46	0.121
688	2007	PA	5.8	0.46	0.116
689	2008	PA	5.7	0.46	0.121
690	2009	PA	5.3	0.46	0.111
691	2010	PA	5.1	0.46	0.134
692	2011	PA	5	0.46	0.1376
693	2012	PA	5.5	0.46	0.1371
694	2013	PA	4.8	0.47	0.1368
695	2014	PA	4.8	0.47	0.136
696	2015	PA	5.2	0.4685	0.1316
697	2016	PA	5.3	0.4689	0.1287
698	2017	PA	5.8	0.4777	0.1249
699	2018	PA	6.1	0.4747	0.118
700	2019	PA	5.3	0.4745	0.087
701	2020	PA	7.9	0.4702	0.106
702	1990	RI	4.8	0.42	0.075
703	2000	RI	4.3	0.4422	0.101
704	2005	RI	3.2	0.4514	0.119
705	2006	RI	2.5	0.44	0.111
706	2007	RI	1.8	0.46	0.12
707	2008	RI	3	0.46	0.117
708	2009	RI	3	0.46	0.13
709	2010	RI	2.8	0.47	0.1405
710	2011	RI	1.9	0.47	0.1474
711	2012	RI	2.5	0.46	0.1375
712	2013	RI	2.9	0.48	0.1429
713	2014	RI	2.5	0.48	0.1434
714	2015	RI	2.9	0.4732	0.1388
715	2016	RI	2.7	0.4781	0.1279
716	2017	RI	2	0.4722	0.1162
717	2018	RI	1.5	0.47	0.089
718	2019	RI	2.5	0.4628	0.092
719	2020	RI	3	0.4661	0.085
720	1990	SC	11.2	0.428	0.162
721	2000	SC	7.3	0.4489	0.11
722	2005	SC	7.4	0.4571	0.156
723	2006	SC	8.4	0.46	0.157
724	2007	SC	8.3	0.46	0.15
725	2008	SC	6.9	0.46	0.157
726	2009	SC	6.7	0.46	0.137
727	2010	SC	5.7	0.46	0.1815
728	2011	SC	6.8	0.46	0.1888
729	2012	SC	7	0.47	0.1827
730	2013	SC	6.4	0.47	0.1858
731	2014	SC	6.7	0.47	0.1799
732	2015	SC	8.3	0.4698	0.1665
733	2016	SC	7.2	0.4735	0.1527
734	2017	SC	7.6	0.4795	0.154
735	2018	SC	8.1	0.4762	0.128
736	2019	SC	8.8	0.4747	0.151
737	2020	SC	10.5	0.477	0.133
738	1990	SD	2	0.421	0.133
739	2000	SD	0.9	0.4415	0.106
740	2005	SD	2.3	0.4428	0.136
741	2006	SD	3.8	0.44	0.136
742	2007	SD	3.9	0.42	0.131
743	2008	SD	4.6	0.45	0.125
744	2009	SD	3.7	0.45	0.141
745	2010	SD	2.8	0.44	0.1443
746	2011	SD	2.4	0.43	0.1392
747	2012	SD	2.8	0.43	0.1341
748	2013	SD	2.1	0.44	0.1417
749	2014	SD	2.7	0.45	0.1417
750	2015	SD	3.8	0.4436	0.1375
751	2016	SD	3.2	0.4495	0.1325
752	2017	SD	3.1	0.4488	0.13
753	2018	SD	1.4	0.4445	0.106
754	2019	SD	1.8	0.436	0.106
755	2020	SD	4.5	0.4413	0.116
756	1990	TN	10.5	0.45	0.169
757	2000	TN	7.2	0.4489	0.135
758	2005	TN	7.2	0.4644	0.156
759	2006	TN	6.9	0.47	0.162
760	2007	TN	6.6	0.47	0.159
761	2008	TN	6.6	0.47	0.155
762	2009	TN	7.4	0.47	0.165
763	2010	TN	5.6	0.47	0.1768
764	2011	TN	5.9	0.48	0.1829
765	2012	TN	6.2	0.47	0.1794
766	2013	TN	5.2	0.48	0.1779
767	2014	TN	5.6	0.48	0.1834
768	2015	TN	6.3	0.4789	0.1674
769	2016	TN	7.4	0.479	0.1577
770	2017	TN	8	0.4822	0.1495
771	2018	TN	7.5	0.4778	0.12
772	2019	TN	7.5	0.4749	0.131
773	2020	TN	9.6	0.4775	0.132
774	1990	TX	14.1	0.457	0.159
775	2000	TX	5.9	0.4613	0.153
776	2005	TX	6.1	0.4723	0.175
777	2006	TX	5.9	0.47	0.169
778	2007	TX	5.9	0.47	0.163
779	2008	TX	5.6	0.47	0.158
780	2009	TX	5.4	0.47	0.173
781	2010	TX	4.9	0.47	0.1791
782	2011	TX	4.4	0.48	0.1846
783	2012	TX	4.4	0.48	0.1793
784	2013	TX	4.3	0.48	0.1754
785	2014	TX	4.4	0.48	0.1717
786	2015	TX	4.8	0.4823	0.1585
787	2016	TX	5.3	0.48	0.1565
788	2017	TX	5	0.4781	0.1473
789	2018	TX	4.6	0.4822	0.137
790	2019	TX	4.9	0.4753	0.111
791	2020	TX	6.6	0.4765	0.14
792	1990	UT	3	0.395	0.082
793	2000	UT	1.9	0.3925	0.076
794	2005	UT	2.2	0.4104	0.105
795	2006	UT	2	0.41	0.106
796	2007	UT	2.2	0.41	0.097
797	2008	UT	1.5	0.41	0.096
798	2009	UT	1.4	0.41	0.097
799	2010	UT	1.9	0.42	0.1316
800	2011	UT	1.8	0.42	0.1353
801	2012	UT	1.8	0.42	0.1283
802	2013	UT	1.8	0.43	0.1267
803	2014	UT	2.2	0.43	0.1173
804	2015	UT	1.9	0.4252	0.1126
805	2016	UT	2.4	0.4263	0.1022
806	2017	UT	2.4	0.4225	0.0971
807	2018	UT	2	0.4269	0.069
808	2019	UT	2.4	0.4268	0.073
809	2020	UT	3.1	0.4245	0.074
810	1990	VT	2.3	0.396	0.109
811	2000	VT	1.5	0.416	0.101
812	2005	VT	1.3	0.4371	0.104
813	2006	VT	2.2	0.42	0.103
814	2007	VT	2.1	0.43	0.101
815	2008	VT	2.7	0.43	0.106
816	2009	VT	1.3	0.43	0.094
817	2010	VT	1.1	0.44	0.1271
818	2011	VT	1.8	0.43	0.1149
819	2012	VT	1.3	0.44	0.1182
820	2013	VT	1.6	0.45	0.1229
821	2014	VT	1.6	0.44	0.1215
822	2015	VT	1.6	0.4452	0.1021
823	2016	VT	2.2	0.4539	0.1189
824	2017	VT	2.7	0.4525	0.1131
825	2018	VT	1.8	0.4473	0.097
826	2019	VT	1.8	0.4471	0.086
827	2020	VT	2.2	0.4485	0.086
828	1990	VA	8.8	0.425	0.111
829	2000	VA	5.7	0.4338	0.082
830	2005	VA	6.1	0.4515	0.1
831	2006	VA	5.3	0.46	0.096
832	2007	VA	5.4	0.46	0.099
833	2008	VA	4.8	0.46	0.102
834	2009	VA	4.7	0.46	0.107
835	2010	VA	4.7	0.46	0.1108
836	2011	VA	3.8	0.46	0.1153
837	2012	VA	3.9	0.47	0.1174
838	2013	VA	3.9	0.47	0.1172
839	2014	VA	4.2	0.47	0.118
840	2015	VA	4.7	0.4681	0.1118
841	2016	VA	5.7	0.4705	0.1099
842	2017	VA	5.6	0.4674	0.1064
843	2018	VA	4.9	0.4754	0.098
844	2019	VA	5.2	0.469	0.088
845	2020	VA	6.1	0.4735	0.078
846	1990	WA	4.9	0.413	0.089
847	2000	WA	3.3	0.4448	0.108
848	2005	WA	3.3	0.4461	0.12
849	2006	WA	3.1	0.44	0.118
850	2007	WA	2.7	0.44	0.114
851	2008	WA	2.9	0.44	0.113
852	2009	WA	2.9	0.44	0.117
853	2010	WA	2.3	0.44	0.1343
854	2011	WA	2.4	0.44	0.139
855	2012	WA	3.1	0.45	0.1354
856	2013	WA	2.4	0.46	0.1415
857	2014	WA	2.5	0.45	0.1319
858	2015	WA	3	0.4561	0.1219
859	2016	WA	2.7	0.4591	0.1126
860	2017	WA	3	0.4561	0.1103
861	2018	WA	3.1	0.4574	0.086
862	2019	WA	2.7	0.4577	0.07
863	2020	WA	3.9	0.4574	0.083
864	1990	WV	5.7	0.451	0.181
865	2000	WV	2.5	0.4391	0.147
866	2005	WV	4.5	0.4533	0.18
867	2006	WV	4.4	0.45	0.173
868	2007	WV	3.6	0.45	0.169
869	2008	WV	3.7	0.45	0.17
870	2009	WV	4.6	0.46	0.158
871	2010	WV	3.1	0.45	0.1814
872	2011	WV	4.7	0.47	0.1858
873	2012	WV	3.8	0.46	0.1777
874	2013	WV	3.3	0.46	0.1848
875	2014	WV	4.5	0.45	0.1828
876	2015	WV	4.6	0.4581	0.1793
877	2016	WV	4.6	0.4711	0.1793
878	2017	WV	5.4	0.4686	0.1908
879	2018	WV	4.2	0.4742	0.159
880	2019	WV	5.6	0.4644	0.139
881	2020	WV	6.6	0.4661	0.141
882	1990	WI	4.6	0.402	0.093
883	2000	WI	3.2	0.4082	0.093
884	2005	WI	3.7	0.4212	0.102
885	2006	WI	3	0.42	0.11
886	2007	WI	3.3	0.43	0.108
887	2008	WI	2.6	0.43	0.104
888	2009	WI	2.6	0.43	0.108
889	2010	WI	2.7	0.43	0.1321
890	2011	WI	2.4	0.44	0.1307
891	2012	WI	3	0.44	0.1323
892	2013	WI	2.8	0.44	0.1351
893	2014	WI	2.8	0.44	0.1318
894	2015	WI	4.2	0.441	0.1206
895	2016	WI	4	0.4498	0.1175
896	2017	WI	3.3	0.4467	0.1133
897	2018	WI	3	0.4483	0.086
898	2019	WI	3.2	0.4391	0.084
899	2020	WI	5.3	0.4448	0.08
900	1990	WY	4.9	0.408	0.11
901	2000	WY	2.4	0.422	0.109
902	2005	WY	2.8	0.4061	0.106
903	2006	WY	2.5	0.41	0.094
904	2007	WY	4	0.44	0.087
905	2008	WY	2.3	0.44	0.094
906	2009	WY	2	0.42	0.092
907	2010	WY	1.4	0.42	0.1117
908	2011	WY	3.2	0.41	0.113
909	2012	WY	2.4	0.42	0.1265
910	2013	WY	2.9	0.42	0.109
911	2014	WY	2.7	0.43	0.1119
912	2015	WY	2.7	0.4374	0.1108
913	2016	WY	3.4	0.436	0.1132
914	2017	WY	2.4	0.4326	0.1133
915	2018	WY	2.4	0.4555	0.095
916	2019	WY	2.2	0.4345	0.092
917	2020	WY	3.1	0.4393	0.098
